# Supplementary material for: Decrease in RNase HII and Accumulation of lncRNAs/DNA Hybrids: A Causal Implication in Psoriasis?
Source: Biomolecules. 2022 Feb 25;12(3):368. doi: 10.3390/biom12030368 (PMC8945458; doi:10.3390/biom12030368)
Supplement: Supplementary file 1 [file biomolecules-12-00368-s001.zip]

Archive with 1 entries (1 files):
- biomolecules-1592890-supplementary.pptx
